# Supplementary material for: Conversion of Methionine to Cysteine in Lactobacillus paracasei Depends on the Highly Mobile cysK-ctl-cysE Gene Cluster
Source: Front Microbiol. 2018 Oct 17;9:2415. doi: 10.3389/fmicb.2018.02415 (PMC6200037; doi:10.3389/fmicb.2018.02415)
Supplement: Supplementary file 1 [file Table_1.XLSX]

## Sheet: Sheet1
Table S1. Assembly statistics
Strain ID	Accession	Origin	N50 [bp]	Assembly size [bp]	No. of scaffolds	No. of CDSs	Fold coverage Illumina	No. of bases PacBio reads
FAM18149	LKFR00000000	milk	790899	2981260	17	2974	1424	102061883
FAM18121	LKFK00000000	Gruyère	875672	2922112	21	2812	1227	155423637
FAM10859	LKFC00000000	Gruyère	652440	3098435	12	2917	987	166285431
FAM18099	LKFD00000000	Gruyère	1656744	2962283	8	2814	1218	173643936
FAM18101	LKFE00000000	Gruyère	886049	2759882	7	2694	1493	224807580
FAM3228	LKGE00000000	Emmental	2439857	3088310	3	2936	1073	239670394
FAM18105	LKFF00000000	Gruyère	48769	2635988	127	2543	1500	-
FAM18108	LKFG00000000	Gruyère	136329	3145663	80	3007	1001	-
FAM18110	LKFH00000000	Gruyère	48460	2969045	179	2869	854	-
FAM18113	LKFI00000000	Gruyère	42776	2833968	169	2773	1160	-
FAM18119	LKFJ00000000	Gruyère	54860	2937716	137	2858	779	-
FAM18123	LKFL00000000	Gruyère	100815	3107674	169	3031	1432	-
FAM18124	LKFM00000000	Gruyère	55900	2875458	127	2788	1422	-
FAM18126	LKFN00000000	Gruyère	48421	3142646	193	3075	860	-
FAM18129	LKFO00000000	Gruyère	55900	2856100	125	2767	1291	-
FAM18132	LKFP00000000	Gruyère	58308	2597114	111	2501	1348	-
FAM18133	LKFQ00000000	Gruyère	37040	2750753	165	2672	1253	-
FAM18157	LKFS00000000	milk	48521	2924429	158	2858	1599	-
FAM18168	LKFT00000000	milk	41416	2845461	149	2825	1499	-
FAM18172	LKFU00000000	milk	50819	3052779	169	3011	1401	-
FAM18175	LKFV00000000	milk	89338	2959560	128	2851	1123	-
FAM19317	LKFW00000000	Emmental	108654	3109331	80	2930	1019	-
FAM19353	LKFX00000000	Emmental	121212	3030548	57	2881	1487	-
FAM19404	LKFY00000000	Emmental	77553	2704137	89	2579	1346	-
FAM22276	LKFZ00000000	Gruyère	89329	2891269	90	2701	1254	-
FAM22277	LKGA00000000	milk	211315	2981414	50	2796	1201	-
FAM22278	LKGB00000000	milk	31725	2889501	183	2822	1327	-
FAM22279	LKGC00000000	milk	49352	2860522	167	2779	1167	-
FAM22280	LKGD00000000	milk	44679	2901858	174	2828	951	-
FAM3248	LKGF00000000	Gruyère	88525	2888354	82	2700	1542	-
FAM3257	LKGG00000000	probably milk	331758	3133908	54	3078	1118	-
FAM4067	LKGH00000000	milk	211118	3070487	57	2909	1176	-
FAM6012	LKGI00000000	milk	50838	3026814	168	2991	1139	-
FAM6161	LKGJ00000000	milk	101493	3026331	62	2883	1212	-
FAM6165	LKGK00000000	milk	43866	2789529	151	2692	1151	-
FAM6410	LKGL00000000	cheese	112142	3173265	82	3045	1121	-
FAM7821	LKGM00000000	semi-hard cheese	130795	3062124	62	2900	1078	-
FAM8140	LKGN00000000	Emmental	128855	3105363	72	2926	819	-
FAM8374	LKGO00000000	mountain cheese	134390	3073151	78	2977	1007	-
FAM8407	LKGP00000000	mountain cheese	68748	2937151	88	2827	880	-
